# Supplementary material for: Compound and Dose-Dependent Effects of Two Neonicotinoid Pesticides on Honey Bee (Apis mellifera) Metabolic Physiology
Source: Insects. 2019 Jan 8;10(1):18. doi: 10.3390/insects10010018 (PMC6358842; doi:10.3390/insects10010018)
Supplement: Supplementary file 1 [file insects-10-00018-s001.zip]

Archive with 7 entries (6 files):
- Neos Table S2.docx
- __MACOSX/
- __MACOSX/._Neos Table S2.docx
- Neos mortality figure S1.pdf
- __MACOSX/._Neos mortality figure S1.pdf
- neos Table S1.docx
- __MACOSX/._neos Table S1.docx
